# Supplementary material for: High-Glucose-Induced Metabolic and Epithelial Stress in Grass Carp Intestinal Epithelial Cells Associated with Methylation-Related Transcriptional Responses
Source: Int J Mol Sci. 2026 Jun 25;27(13):5732. doi: 10.3390/ijms27135732 (PMC13362540; doi:10.3390/ijms27135732)
Supplement: Supplementary file 1 [file ijms-27-05732-s001.zip]

Archive with 1 entries (1 files):
- ijms-4303171-supplementary.pdf
